# Supplementary material for: Highly Correlated Recurrence Prognosis in Patients with Metastatic Colorectal Cancer by Synergistic Consideration of Circulating Tumor Cells/Microemboli and Tumor Markers CEA/CA19-9
Source: Cells. 2021 May 10;10(5):1149. doi: 10.3390/cells10051149 (PMC8151024; doi:10.3390/cells10051149)
Supplement: Supplementary file 1 [file cells-10-01149-s001.zip]

Archive with 1 entries (1 files):
- cells-1008242-supplementary.pdf
